# Supplementary material for: Quality of work-life and turnover intentions among the Ghanaian nursing workforce: A multicentre study
Source: PLoS One. 2022 Sep 1;17(9):e0272597. doi: 10.1371/journal.pone.0272597 (PMC9436110; doi:10.1371/journal.pone.0272597)
Supplement: S1 Dataset — (ZIP) [file pone.0272597.s001.zip]

Archive with 88 entries (88 files):
- 00000000011_lightNotesData.bin
- 00000000012_lightTableData.bin
- 000000000131_lightTableData.bin
- 000000000132_lightTableData.bin
- 00000000020_lightNotesData.bin
- 000000000211_lightTableData.bin
- 00000000030_lightNotesData.bin
- 000000000310_lightTableData.bin
- 00000000040_lightNotesData.bin
- 00000000050_lightNotesData.bin
- 00000000060_lightNotesData.bin
- 00000000070_lightNotesData.bin
- 00000000080_lightNotesData.bin
- 00000000090_lightNotesData.bin
- 00000000101_lightNotesData.bin
- 00000000102_lightTableData.bin
- 00000000110_lightNotesData.bin
- 00000000120_lightNotesData.bin
- 00000000130_lightNotesData.bin
- 00000000141_lightNotesData.bin
- 00000000142_lightTableData.bin
- 00000000143_lightTableData.bin
- 00000000160_lightNotesData.bin
- 00000000170_lightNotesData.bin
- 00000000181_lightNotesData.bin
- 00000000182_lightTableData.bin
- 00000000183_lightTableData.bin
- 00000000190_lightNotesData.bin
- 00000000211_lightNotesData.bin
- 00000000212_lightTableData.bin
- 000000002131_lightTableData.bin
- 000000002132_lightTableData.bin
- 000000002133_lightTableData.bin
- 000000002134_lightTableData.bin
- 000000002135_lightTableData.bin
- 000000002136_lightTableData.bin
- 000000002137_lightTableData.bin
- 00000000221_lightNotesData.bin
- 00000000241_lightNotesData.bin
- 00000000242_lightTableData.bin
- 00000000261_lightNotesData.bin
- 00000000262_lightTableData.bin
- 00000000263_lightTableData.bin
- 00000000264_lightTableData.bin
- 00000000265_lightTableData.bin
- 00000000281_lightNotesData.bin
- 00000000282_lightTableData.bin
- 00000000283_lightTableData.bin
- 00000000301_lightNotesData.bin
- 00000000302_lightTableData.bin
- 00000000303_lightTableData.bin
- 00000000321_lightNotesData.bin
- 00000000322_lightTableData.bin
- 00000000323_lightTableData.bin
- MANIFEST.MF
- outputViewer0000000000.xml
- outputViewer0000000001_heading.xml
- outputViewer0000000002_heading.xml
- outputViewer0000000003_heading.xml
- outputViewer0000000004_heading.xml
- outputViewer0000000005_heading.xml
- outputViewer0000000006_heading.xml
- outputViewer0000000007_heading.xml
- outputViewer0000000008_heading.xml
- outputViewer0000000009_heading.xml
- outputViewer0000000010_heading.xml
- outputViewer0000000011_heading.xml
- outputViewer0000000012_heading.xml
- outputViewer0000000013_heading.xml
- outputViewer0000000014_heading.xml
- outputViewer0000000015.xml
- outputViewer0000000016_heading.xml
- outputViewer0000000017_heading.xml
- outputViewer0000000018_heading.xml
- outputViewer0000000019_heading.xml
- outputViewer0000000020.xml
- outputViewer0000000021_heading.xml
- outputViewer0000000022_heading.xml
- outputViewer0000000023.xml
- outputViewer0000000024_heading.xml
- outputViewer0000000025.xml
- outputViewer0000000026_heading.xml
- outputViewer0000000027.xml
- outputViewer0000000028_heading.xml
- outputViewer0000000029.xml
- outputViewer0000000030_heading.xml
- outputViewer0000000031.xml
- outputViewer0000000032_heading.xml
