# Supplementary material for: Quality of work-life and turnover intentions among the Ghanaian nursing workforce: A multicentre study
Source: PLoS One. 2022 Sep 1;17(9):e0272597. doi: 10.1371/journal.pone.0272597 (PMC9436110; doi:10.1371/journal.pone.0272597)
Supplement: S1 Dataset — (ZIP) [file pone.0272597.s001.zip › MANIFEST.MF]

allowPivoting=true
