# Supplementary material for: Quality of work-life and turnover intentions among the Ghanaian nursing workforce: A multicentre study
Source: PLoS One. 2022 Sep 1;17(9):e0272597. doi: 10.1371/journal.pone.0272597 (PMC9436110; doi:10.1371/journal.pone.0272597)
Supplement: S1 Dataset — (ZIP) [file pone.0272597.s001.zip › outputViewer0000000000.xml]

<?xml version="1.0" encoding="UTF-8"?><heading creation-date-time="Thursday, August 4, 2022 8:29:10 PM GMT" creator="C:\PROGRA~2\IBM\SPSS\STATIS~1\26" creator-version="26000000" lockReader="false" xmlns="http://xml.spss.com/spss/viewer/viewer-tree" xmlns:vgr="http://xml.spss.com/spss/viewer/viewer-graph" xmlns:vizml="http://xml.spss.com/visualization" xmlns:vmd="http://xml.spss.com/spss/viewer/viewer-model" xmlns:vps="http://xml.spss.com/spss/viewer/viewer-pagesetup" xmlns:vst="http://xml.spss.com/spss/viewer/viewer-style" xmlns:vtb="http://xml.spss.com/spss/viewer/viewer-table" xmlns:vtl="http://xml.spss.com/spss/viewer/table-looks" xmlns:vtt="http://xml.spss.com/spss/viewer/viewer-treemodel" xmlns:vtx="http://xml.spss.com/spss/viewer/viewer-text" xmlns:xsi="http://www.w3.org/2001/XMLSchema-instance" xsi:schemaLocation="http://xml.spss.com/spss/viewer/viewer-tree http://xml.spss.com/spss/viewer/viewer-tree-1.2.xsd"><label>Output</label><container text-align="left" visibility="visible" width="524px"><label>Log</label><vtx:text commandName="log" type="log"><html lang="en" xmlns="http://www.w3.org/1999/xhtml"><![CDATA[<head><style type="text/css">p{color:0;font-family:Monospaced;font-size:14pt;font-style:normal;font-weight:normal;text-decoration:none}</style></head><BR>FREQUENCIES VARIABLES=Age Gender Marital_Status Living_with_spouse Qualification
    Years_of_service_as_nurse Years_of_service_as_tutor Primary_Specialty Current_Rank_Role
    Nature_of_shift Range_of_montly_income Region_of_work Nature_of_work_Clinical_or_Education
  /STATISTICS=STDDEV MEAN
  /ORDER=ANALYSIS.]]></html></vtx:text></container></heading>
