# Supplementary material for: Quality of work-life and turnover intentions among the Ghanaian nursing workforce: A multicentre study
Source: PLoS One. 2022 Sep 1;17(9):e0272597. doi: 10.1371/journal.pone.0272597 (PMC9436110; doi:10.1371/journal.pone.0272597)
Supplement: S1 Dataset — (ZIP) [file pone.0272597.s001.zip › outputViewer0000000010_heading.xml]

<?xml version="1.0" encoding="UTF-8"?><heading creation-date-time="Thursday, August 4, 2022 8:29:10 PM GMT" creator="C:\PROGRA~2\IBM\SPSS\STATIS~1\26" creator-version="26000000" xmlns="http://xml.spss.com/spss/viewer/viewer-tree" xmlns:vgr="http://xml.spss.com/spss/viewer/viewer-graph" xmlns:vizml="http://xml.spss.com/visualization" xmlns:vmd="http://xml.spss.com/spss/viewer/viewer-model" xmlns:vps="http://xml.spss.com/spss/viewer/viewer-pagesetup" xmlns:vst="http://xml.spss.com/spss/viewer/viewer-style" xmlns:vtb="http://xml.spss.com/spss/viewer/viewer-table" xmlns:vtl="http://xml.spss.com/spss/viewer/table-looks" xmlns:vtt="http://xml.spss.com/spss/viewer/viewer-treemodel" xmlns:vtx="http://xml.spss.com/spss/viewer/viewer-text" xmlns:xsi="http://www.w3.org/2001/XMLSchema-instance" xsi:schemaLocation="http://xml.spss.com/spss/viewer/viewer-tree http://xml.spss.com/spss/viewer/viewer-tree-1.2.xsd"><label>Output</label><heading commandName="Frequencies" locale="en-GH" olang="en"><label>Frequencies</label><container text-align="left" visibility="visible" width="524px"><label>Title</label><vtx:text commandName="Frequencies" creator-version="26000000" type="title"><html lang="en" xmlns="http://www.w3.org/1999/xhtml"><![CDATA[<head><style type="text/css">p{color:0;font-family:SansSerif;font-size:18pt;font-style:normal;font-weight:bold;text-decoration:none}</style></head><BR>Frequencies]]></html></vtx:text></container><container text-align="left" visibility="hidden"><label>Notes</label><vtb:table commandName="Frequencies" creator-version="26000000" subType="Notes" tableId="-3900718501879349247" type="note"><vtb:tableStructure><vtb:dataPath>00000000101_lightNotesData.bin</vtb:dataPath></vtb:tableStructure></vtb:table></container><container text-align="left" visibility="visible"><label>Qualification</label><vtb:table commandName="Frequencies" creator-version="26000000" subType="Frequencies" tableId="-3900718501879349244" type="table"><vtb:tableStructure><vtb:dataPath>00000000102_lightTableData.bin</vtb:dataPath></vtb:tableStructure></vtb:table></container></heading></heading>
